# Supplementary material for: A Comparison between Silver Nanosquare Arrays and Silver Thin-Films as a Blood Cancer Prognosis Monitoring Electrode Design Using Optical and Electrochemical Characterization
Source: Nanomaterials (Basel). 2021 Nov 18;11(11):3108. doi: 10.3390/nano11113108 (PMC8625830; doi:10.3390/nano11113108)
Supplement: Supplementary file 1 [file nanomaterials-11-03108-s001.zip]

Archive with 1 entries (1 files):
- nanomaterials-1449364-supplementary.pdf
